# Supplementary material for: Larimichthys crocea Swim Bladder Polysaccharides Attenuate 5-Fluorouracil-Induced Intestinal Injury by Modulating the Gut–Metabolic Axis
Source: Foods. 2026 Apr 19;15(8):1425. doi: 10.3390/foods15081425 (PMC13116390; doi:10.3390/foods15081425)
Supplement: Supplementary file 1 [file foods-15-01425-s001.zip]

Archive with 1 entries (1 files):
- foods-4235639-supplementary.pdf
